# Supplementary material for: Systematic permutation testing in GWAS pathway analyses: identification of genetic networks in dilated cardiomyopathy and ulcerative colitis
Source: BMC Genomics. 2014 Jul 22;15:622. doi: 10.1186/1471-2164-15-622 (PMC4223581; doi:10.1186/1471-2164-15-622)
Supplement: Additional file 2 — All significance values for all pathways and all permutation tests for the DCM dataset. [file 1471-2164-15-622-S2.xls]

## Sheet: twotailed_significant_in_origin
pathway	original	column	row	row 1	row 2	row 3	row 4	row 5
Thiamine metabolism	0.337664	0.0414	0	0.0006		1	1	2
Amyotrophic lateral sclerosis (ALS)	0.028305	0.00055	0.0001	0.0001	1	1	1	3
Fatty acid elongation	0.0458668	0.0001	0.0002	0.00025	1	1	1	3
Axon guidance	5.8617e-07	0.01075	0.0004	0	1	1	1	3
Drug metabolism - cytochrome P450	0.00106365	0.0106	0.0005	0	1	1	1	3
B cell receptor signaling pathway	0.028305	0.0013	0.0009	0.0003	1	1	1	3
Metabolic pathways	0.00595206	0.01245	0.00095	0.0001	1	1	1	3
Retinol metabolism	0.0079119	0.0207	0.0015	0.0002	1	1	1	3
Phenylalanine metabolism	0.115846	0.0002	0.00195	0.0005		1	1	2
Shigellosis	0.0695712	0.0032	0.00255	0.00045		1	1	2
Metabolism of xenobiotics by cytochrome P450	0.00140657	0.0158	0.0033	0	1	1	1	3
Cholinergic synapse	0.000221154	0.02235	0.00475	0	1	1	1	3
Calcium signaling pathway	1.3085e-06	0.0126	0.00495	0	1	1	1	3
Focal adhesion	9.22855e-06	0.00415	0.0063	0	1	1	1	3
Porphyrin and chlorophyll metabolism	0.0211925	0.0318	0.0077	0.0001	1	1	1	3
Arginine and proline metabolism	0.136012	0.0736	0.00915	0.0013			1	1
Glycosphingolipid biosynthesis - ganglio series	0.234905	0.0952	0.0112	0.001			1	1
Hematopoietic cell lineage	0.0993423	0.02015	0.01175	0.0007		1	1	2
Taste transduction	0.0993695	0.01175	0.01335	0.00075		1	1	2
Regulation of actin cytoskeleton	0.0128246	0.00625	0.01345	0.00015	1	1	1	3
Pancreatic cancer	0.0571948	0.008	0.01365	0.0005		1	1	2
Ubiquinone and other terpenoid-quinone biosynthesis	0.291576	0.0012	0.0147	0.0012		1	1	2
HTLV-I infection	0.0435513	0.02535	0.01745	0.00025	1	1	1	3
Rheumatoid arthritis	0.12531	0.0525	0.01805	0.0011			1	1
T cell receptor signaling pathway	0.0571948	0.02775	0.0189	0.0006		1	1	2
Thyroid cancer	0.0372759	0.0139	0.0203	5e-05	1	1	1	3
Osteoclast differentiation	0.0507855	0.03005	0.0205	0.00025		1	1	2
Toxoplasmosis	0.0435513	0.0172	0.02415	0.00055	1	1	1	3
Pentose and glucuronate interconversions	0.0157359	0.02505	0.02725	5e-05	1	1	1	3
Hypertrophic cardiomyopathy (HCM)	0.0271503	0.0767	0.03055	0.0002	1		1	2
TGF-beta signaling pathway	0.0217285	0.09375	0.03085	0	1		1	2
Ribosome biogenesis in eukaryotes	0.0700094	0.1257	0.031	0.00025			1	1
Drug metabolism - other enzymes	0.076157	0.09595	0.03115	0.00045			1	1
GnRH signaling pathway	0.0272047	0.04885	0.03265	0.0002	1	1	1	3
Chagas disease (American trypanosomiasis)	0.0211925	0.05225	0.033	0.0002	1		1	2
Glycine, serine and threonine metabolism	0.131835	0.0919	0.03485	0.0009			1	1
Leishmaniasis	0.0958755	0.04105	0.0352	0.00065		1	1	2
Vibrio cholerae infection	0.251985	0.05925	0.03545	0.00425			1	1
Natural killer cell mediated cytotoxicity	0.1501	0.06805	0.03545	0.0021			1	1
Ascorbate and aldarate metabolism	0.0254414	0.0391	0.03725	0.00015	1	1	1	3
Amino sugar and nucleotide sugar metabolism	0.16601	0.03925	0.0378	0.0015		1	1	2
Graft-versus-host disease	0.0254414	0.0283	0.04175	0.0001	1	1	1	3
Vitamin B6 metabolism	0.293801	0.0522	0.04575	0.0012			1	1
Protein export	0.239502	0.04355	0.05105	0.00135		1		1
Adipocytokine signaling pathway	0.115086	0.0205	0.0513	0.0009		1		1
Glutamatergic synapse	0.000484157	0.0769	0.0535	0	1			1
Mineral absorption	0.234905	0.07455	0.0549	0.0025				0
Basal transcription factors	0.076157	0.10855	0.0565	0.0007				0
Steroid hormone biosynthesis	0.0128246	0.0166	0.05655	0.00015	1	1		2
MAPK signaling pathway	0.0128246	0.0539	0.0566	0.0001	1			1
Neurotrophin signaling pathway	0.099212	0.0397	0.0574	0.00085		1		1
Renal cell carcinoma	0.099212	0.0684	0.05825	0.0009				0
Non-homologous end-joining	0.307627	0.0203	0.06015	0.0016		1		1
ErbB signaling pathway	0.065813	0.0529	0.0612	0.0003				0
Long-term potentiation	0.0157359	0.0487	0.0616	0.0001	1	1		2
Chemokine signaling pathway	0.0993695	0.0391	0.06355	0.001		1		1
beta-Alanine metabolism	0.279855	0.09885	0.0636	0.0038				0
Glycosylphosphatidylinositol(GPI)-anchor biosynthesis	0.0458668	0	0.0702	0.0003	1	1		2
Olfactory transduction	0.000221154	0.37215	0.0765	0	1			1
Malaria	0.0568033	0.05265	0.07715	0.0003				0
Progesterone-mediated oocyte maturation	0.291576	0.1052	0.0859	0.00775				0
Endocytosis	0.17913	0.2368	0.0868	0.0024				0
Bladder cancer	0.331242	0.11255	0.08835	0.0096				0
Salivary secretion	0.00396509	0.0701	0.08975	0	1			1
Dilated cardiomyopathy	0.023878	0.12095	0.0902	0.00025	1			1
Histidine metabolism	0.178525	0.1313	0.0921	0.00105				0
Galactose metabolism	0.226813	0.0612	0.0964	0.00135				0
Linoleic acid metabolism	0.178525	0.1044	0.0966	0.0015				0
Melanoma	0.0272047	0.10875	0.09885	0.00025	1			1
Morphine addiction	0.000221154	0.0546	0.1011	0	1			1
Tyrosine metabolism	0.293801	0.17945	0.1011	0.00435				0
Proteasome	0.0238044	0.0194	0.10225	0.00015	1	1		2
PPAR signaling pathway	0.282626	0.161	0.1025	0.00425				0
Phototransduction	0.279855	0.14045	0.1032	0.0032				0
Pathways in cancer	0.000221154	0.0635	0.1098	0	1			1
Oocyte meiosis	0.307959	0.12445	0.11335	0.00765				0
NF-kappa B signaling pathway	0.291576	0.1173	0.11365	0.0063				0
Hepatitis C	0.276251	0.22775	0.11375	0.00745				0
VEGF signaling pathway	0.251985	0.08465	0.1173	0.0064				0
Fatty acid metabolism	0.285055	0.2128	0.1181	0.0046				0
Type II diabetes mellitus	0.114048	0.1416	0.1194	0.0004				0
Apoptosis	0.184109	0.13755	0.11945	0.0025				0
Colorectal cancer	0.0661056	0.12145	0.1225	0.0003				0
Vascular smooth muscle contraction	0.011329	0.2102	0.1237	0.0001	1			1
Cell cycle	0.114048	0.06875	0.12445	0.0011				0
Maturity onset diabetes of the young	0.21193	0.2559	0.1252	0.00115				0
Vasopressin-regulated water reabsorption	0.330286	0.14315	0.12625	0.0063				0
p53 signaling pathway	0.204564	0.1969	0.1275	0.00265				0
Fc epsilon RI signaling pathway	0.251985	0.1764	0.128	0.00625				0
Aminoacyl-tRNA biosynthesis	0.169618	0.1521	0.13	0.0012				0
Synaptic vesicle cycle	0.344446	0.14695	0.13155	0.0097				0
Retrograde endocannabinoid signaling	0.000221154	0.03615	0.1325	0	1	1		2
Jak-STAT signaling pathway	0.193943	0.1263	0.1357	0.00235				0
Glioma	0.17913	0.1551	0.1364	0.0035				0
Bacterial invasion of epithelial cells	0.251763	0.1054	0.1507	0.00405				0
Pyrimidine metabolism	0.114048	0.2485	0.1525	0.0007				0
Non-small cell lung cancer	0.277952	0.2147	0.1575	0.00765				0
Intestinal immune network for IgA production	0.268704	0.2021	0.16185	0.0043				0
Cytosolic DNA-sensing pathway	0.00954677	0.1099	0.1662	0	1			1
Cell adhesion molecules (CAMs)	0.00195514	0.08755	0.16725	0	1			1
alpha-Linolenic acid metabolism	0.293801	0.11595	0.16855	0.0031				0
DNA replication	0.0872146	0.0863	0.1703	0.0004				0
Autoimmune thyroid disease	0.178946	0.1487	0.1772	0.00215				0
Allograft rejection	0.0507855	0.07295	0.185	0.0001				0
Nucleotide excision repair	0.277952	0.1947	0.18755	0.0039				0
SNARE interactions in vesicular transport	0.294046	0.18525	0.1936	0.004				0
Leukocyte transendothelial migration	0.0958755	0.1265	0.1954	0.0007				0
Transcriptional misregulation in cancer	0.0632749	0.26365	0.20355	0.00035				0
Amphetamine addiction	0.0958755	0.11505	0.2042	0.0006				0
Glycosaminoglycan biosynthesis - chondroitin sulfate	0.226813	0.3708	0.2065	0.0014				0
Tuberculosis	0.166647	0.206	0.2284	0.0022				0
Carbohydrate digestion and absorption	0.306124	0.21755	0.2289	0.0066				0
Toll-like receptor signaling pathway	0.307959	0.28905	0.2388	0.00905				0
Primary bile acid biosynthesis	0.320931	0.1767	0.24105	0.00175				0
Fanconi anemia pathway	0.252465	0.22395	0.24315	0.0028				0
Protein processing in endoplasmic reticulum	0.196979	0.29605	0.24335	0.0018				0
Complement and coagulation cascades	0.375099	0.31345	0.2447	0.0113				0
Viral myocarditis	0.153961	0.0947	0.24485	0.00155				0
Prion diseases	0.361692	0.18455	0.2523	0.0102				0
Lysine degradation	0.160472	0.18475	0.25285	0.00145				0
Melanogenesis	0.0272047	0.247	0.2564	5e-05	1			1
Mucin type O-Glycan biosynthesis	0.0128246	0.1687	0.2736	5e-05	1			1
Notch signaling pathway	0.244125	0.06885	0.2769	0.0025				0
Pentose phosphate pathway	0.396285	0.34465	0.28115	0.01045				0
Hedgehog signaling pathway	0.114048	0.328	0.2832	0.00065				0
Proximal tubule bicarbonate reclamation	0.401661	0.23925	0.2836	0.01025				0
Nicotine addiction	0.016673	0.107	0.2856	5e-05	1			1
Sphingolipid metabolism	0.370082	0.2744	0.29905	0.01095				0
Arachidonic acid metabolism	0.320168	0.3061	0.3032	0.00635				0
Aldosterone-regulated sodium reabsorption	0.172088	0.3914	0.30875	0.002				0
Other types of O-glycan biosynthesis	0.196979	0.21225	0.3101	0.0023				0
Type I diabetes mellitus	0.0507855	0.14415	0.31065	0.0004				0
Caffeine metabolism	0.485177	0.46	0.3179	0.01565				0
Lysosome	0.0571948	0.2446	0.3187	0.00015				0
Small cell lung cancer	0.122186	0.1444	0.3227	0.0012				0
Pancreatic secretion	0.196979	0.36305	0.3236	0.00275				0
African trypanosomiasis	0.322565	0.36915	0.32375	0.00645				0
Serotonergic synapse	0.016673	0.20205	0.3291	5e-05	1			1
Endometrial cancer	0.231125	0.2287	0.3292	0.0048				0
Propanoate metabolism	0.401661	0.3013	0.34315	0.0147				0
GABAergic synapse	0.00518555	0.09325	0.34445	0	1			1
Epithelial cell signaling in Helicobacter pylori infection	0.434095	0.382	0.3563	0.0237				0
Fc gamma R-mediated phagocytosis	0.32647	0.416	0.3585	0.0085				0
Tryptophan metabolism	0.446965	0.4327	0.36875	0.02495				0
Renin-angiotensin system	0.375099	0.2165	0.3732	0.00465				0
Neuroactive ligand-receptor interaction	9.22855e-06	0.1782	0.3755	0	1			1
Protein digestion and absorption	0.151368	0.2082	0.3767	0.0017				0
Cytokine-cytokine receptor interaction	0.178525	0.29955	0.37755	0.0022				0
Staphylococcus aureus infection	0.268788	0.3409	0.3836	0.00395				0
Chronic myeloid leukemia	0.43342	0.42285	0.3883	0.0349				0
Folate biosynthesis	0.466382	0.3594	0.3921	0.0149				0
Peroxisome	0.427136	0.43225	0.39925	0.0221				0
Viral carcinogenesis	0.251	0.4334	0.4315	0.00435				0
Tight junction	0.114048	0.30495	0.43645	0.00075				0
Wnt signaling pathway	0.028305	0.319	0.44465	0.0001	1			1
Starch and sucrose metabolism	0.201251	0.2276	0.46005	0.0027				0
Glutathione metabolism	0.160472	0.3729	0.4811	0.00095				0
Alcoholism	0.0993695	0.1678	0.4819	0.0013				0
Gastric acid secretion	0.0211925	0.31175	0.4865	0.00015	1			1
Nicotinate and nicotinamide metabolism	0.344446	0.3963	0.4925	0.0053				0
Herpes simplex infection	0.375099	0.6711	0.50265	0.01685				0
Insulin signaling pathway	0.43342	0.5404	0.503	0.03095				0
Systemic lupus erythematosus	0.0238044	0.2746	0.5035	0.0001	1			1
Dopaminergic synapse	0.0237462	0.2973	0.51615	0.00035	1			1
Acute myeloid leukemia	0.470229	0.5246	0.5234	0.0494				0
Dorso-ventral axis formation	0.307588	0.49555	0.5279	0.0038				0
mTOR signaling pathway	0.492582	0.5168	0.53345	0.0623				0
Long-term depression	0.0872146	0.41105	0.54505	0.00095				0
Terpenoid backbone biosynthesis	0.293801	0.26075	0.55185	0.00195				0
Other glycan degradation	0.43342	0.28385	0.5521	0.01015				0
Endocrine and other factor-regulated calcium reabsorption	0.307959	0.3529	0.55445	0.006				0
Synthesis and degradation of ketone bodies	0.552775	0.2053	0.5554	0.2354				0
Cardiac muscle contraction	0.43342	0.31155	0.55715	0.0245				0
Prostate cancer	0.291576	0.45825	0.56445	0.0094				0
Vitamin digestion and absorption	0.439405	0.406	0.5684	0.019				0
RNA degradation	0.488366	0.53345	0.5707	0.05275				0
Phagosome	0.466382	0.60485	0.58175	0.0419				0
Homologous recombination	0.478125	0.50105	0.5832	0.03465				0
RNA transport	0.0646714	0.63325	0.5928	0.00075				0
NOD-like receptor signaling pathway	0.498363	0.58255	0.59775	0.06595				0
Phosphatidylinositol signaling system	0.325353	0.65605	0.5995	0.0084				0
Purine metabolism	0.498363	0.61055	0.6097	0.06815				0
Butanoate metabolism	0.525998	0.68185	0.65425	0.1129				0
Circadian rhythm - mammal	0.487038	0.6666	0.6669	0.0406				0
Ribosome	0.00228602	0.10455	0.66895	0.0001	1			1
Gap junction	0.114048	0.5845	0.67375	0.00095				0
Glycerolipid metabolism	0.276251	0.47505	0.68995	0.0043				0
Taurine and hypotaurine metabolism	0.602846	0.7125	0.6923	0.59975				0
Measles	0.507869	0.7322	0.6977	0.089				0
Glycosaminoglycan biosynthesis - heparan sulfate	0.0323251	0.4483	0.698	5e-05	1			1
Basal cell carcinoma	0.251985	0.69755	0.70805	0.0039				0
Antigen processing and presentation	0.285055	0.57445	0.70875	0.005				0
Bile secretion	0.285055	0.50175	0.7105	0.0048				0
Ubiquitin mediated proteolysis	0.507869	0.8315	0.7549	0.07975				0
ECM-receptor interaction	0.0272047	0.4009	0.75885	0.00025	1			1
Glycosphingolipid biosynthesis - globo series	0.552775	0.64955	0.775	0.3358				0
Selenocompound metabolism	0.552775	0.82395	0.7804	0.36305				0
Salmonella infection	0.534202	0.78465	0.79315	0.16675				0
Regulation of autophagy	0.465986	0.80245	0.80205	0.03305				0
Glyoxylate and dicarboxylate metabolism	0.552775	0.8288	0.80465	0.4026				0
One carbon pool by folate	0.552775	0.74155	0.8112	0.3921				0
Pantothenate and CoA biosynthesis	0.552775	0.84025	0.81315	0.35995				0
Sulfur metabolism	0.552775	0.68505	0.81825	0.2912				0
Influenza A	0.521258	0.8665	0.81955	0.1243				0
Parkinsons disease	0.0435513	0.33045	0.834	0.0004	1			1
Citrate cycle (TCA cycle)	0.552775	0.79865	0.83955	0.40275				0
Glycosaminoglycan biosynthesis - keratan sulfate	0.552775	0.8167	0.84865	0.37405				0
Cysteine and methionine metabolism	0.552775	0.8505	0.8513	0.4209				0
Pertussis	0.538321	0.82585	0.8543	0.1922				0
RNA polymerase	0.279855	0.6403	0.86915	0.00305				0
Cocaine addiction	0.475314	0.7406	0.87115	0.042				0
Ether lipid metabolism	0.552775	0.8684	0.87875	0.4231				0
Arrhythmogenic right ventricular cardiomyopathy (ARVC)	0.0467719	0.7406	0.87885	0.0002	1			1
Phenylalanine, tyrosine and tryptophan biosynthesis	0.552775	0.8663	0.87965	0.182				0
N-Glycan biosynthesis	0.552775	0.90375	0.88155	0.41625				0
Pathogenic Escherichia coli infection	0.552775	0.8713	0.88725	0.4147				0
Glycosphingolipid biosynthesis - lacto and neolacto series	0.568472	0.8851	0.88795	0.8923				0
Epstein-Barr virus infection	0.542986	0.90045	0.89055	0.2478				0
Mismatch repair	0.552775	0.81955	0.9018	0.40655				0
RIG-I-like receptor signaling pathway	0.50295	0.87665	0.9054	0.0757				0
Huntingtons disease	0.177293	0.5939	0.90675	0.0019				0
Fat digestion and absorption	0.552775	0.8697	0.90915	0.4195				0
Glycerophospholipid metabolism	0.549406	0.9081	0.9115	0.3435				0
Fructose and mannose metabolism	0.552775	0.82245	0.91205	0.4014				0
Alanine, aspartate and glutamate metabolism	0.552775	0.8628	0.9147	0.4187				0
Valine, leucine and isoleucine degradation	0.552775	0.86445	0.918	0.42245				0
Inositol phosphate metabolism	0.552775	0.9148	0.9257	0.4239				0
Legionellosis	0.541176	0.9131	0.9309	0.20995				0
Primary immunodeficiency	0.552775	0.9052	0.9379	0.4188				0
ABC transporters	0.552775	0.8904	0.941	0.4143				0
mRNA surveillance pathway	0.552775	0.929	0.9503	0.43505				0
Adherens junction	0.0993695	0.84105	0.9565	0.00065				0
Amoebiasis	0.235619	0.727	0.95785	0.0038				0
Asthma	0.559539	0.9216	0.96175	0.64485				0
Collecting duct acid secretion	0.552775	0.9091	0.9704	0.4074				0
Glycolysis / Gluconeogenesis	0.552775	0.9395	0.9738	0.42635				0
Spliceosome	0.0946598	0.85425	0.98405	0.0007				0
Base excision repair	0.552775	0.9544	0.98815	0.4187				0
Oxidative phosphorylation	0.076157	0.8398	0.9977	0.00075				0
Alzheimers disease	0.535086	0.94715	0.99825	0.18015				0
Pyruvate metabolism	0.575339	0.9899	0.9984	0.97535				0
