# Supplementary material for: Systematic permutation testing in GWAS pathway analyses: identification of genetic networks in dilated cardiomyopathy and ulcerative colitis
Source: BMC Genomics. 2014 Jul 22;15:622. doi: 10.1186/1471-2164-15-622 (PMC4223581; doi:10.1186/1471-2164-15-622)
Supplement: Additional file 4 — All significance values for enriched and depleted KEGG pathways. [file 1471-2164-15-622-S4.xlsx]

## Sheet: enriched_vs_depleted
40	Olfactory transduction	0.144993	1.01495	down
33	Drug metabolism - cytochrome P450	35.9532	18.2559	down
29	Metabolism of xenobiotics by cytochrome P450	18.7941	15.7742	down
175	Ribosome	0	0	down
67	Metabolic pathways	7.49463	3.72981	down
157	Retinol metabolism	48.3076	25.66	down
32	Cytosolic DNA-sensing pathway	0.114994	3.76896	down
71	Steroid hormone biosynthesis	89.6555	50.4975	down
223	Pentose and glucuronate interconversions	81.0509	44.2285	down
196	Porphyrin and chlorophyll metabolism	64.0268	34.938	down
27	Systemic lupus erythematosus	0.019999	1.08495	down
95	Proteasome	0.0849958	1.41564	down
128	Ascorbate and aldarate metabolism	72.685	42.4894	down
72	Parkinsons disease	0	0.0649968	down
73	Glycosylphosphatidylinositol(GPI)-anchor biosynthesis	2.22879	4.66717	down
218	Fatty acid elongation	41.8479	30.4477	down
2	Axon guidance	99.995	99.995	up
254	Calcium signaling pathway	99.995	99.995	up
142	Neuroactive ligand-receptor interaction	99.995	99.995	up
168	Focal adhesion	99.995	99.995	up
110	Pathways in cancer	99.995	99.995	up
113	Retrograde endocannabinoid signaling	99.995	99.995	up
126	Morphine addiction	99.995	99.995	up
200	Cholinergic synapse	99.995	99.995	up
42	Glutamatergic synapse	99.995	99.995	up
94	Cell adhesion molecules (CAMs)	99.995	99.89	up
74	Salivary secretion	99.975	99.87	up
166	GABAergic synapse	99.995	99.88	up
45	Vascular smooth muscle contraction	99.97	99.955	up
62	MAPK signaling pathway	99.685	98.9751	up
79	Regulation of actin cytoskeleton	97.6251	91.5804	up
160	Mucin type O-Glycan biosynthesis	99.99	99.905	up
195	Long-term potentiation	99.78	99.37	up
143	Nicotine addiction	99.99	99.735	up
165	Serotonergic synapse	99.985	99.785	up
60	Gastric acid secretion	99.99	99.945	up
238	Chagas disease (American trypanosomiasis)	98.3601	98.1351	up
201	TGF-beta signaling pathway	98.8651	99.51	up
55	Dopaminergic synapse	99.99	99.94	up
185	Dilated cardiomyopathy	99.905	99.59	up
173	Graft-versus-host disease	92.6304	68.9816	up
180	Hypertrophic cardiomyopathy (HCM)	99.49	99.1	up
96	Melanogenesis	99.95	99.78	up
98	Melanoma	99.695	99.53	up
117	GnRH signaling pathway	96.5652	96.0352	up
183	ECM-receptor interaction	99.99	99.925	up
148	Wnt signaling pathway	99.98	99.895	up
167	Amyotrophic lateral sclerosis (ALS)	53.0873	61.8019	up
215	B cell receptor signaling pathway	67.9716	70.2865	up
125	Glycosaminoglycan biosynthesis - heparan sulfate	99.995	99.995	up
122	Thyroid cancer	97.1001	87.3706	up
108	Toxoplasmosis	87.2856	75.1512	up
211	HTLV-I infection	88.8956	84.4758	up
210	Arrhythmogenic right ventricular cardiomyopathy (ARVC)	99.995	99.995	up
70	Osteoclast differentiation	90.1405	88.9756	up
184	Allograft rejection	96.6402	76.6162	up
189	Type I diabetes mellitus	99.215	88.9556	up
85	Malaria	97.7551	93.1503	up
212	Pancreatic cancer	82.3659	74.8013	up
224	Lysosome	0.299985	0.589971	down
246	T cell receptor signaling pathway	86.4157	86.8157	up
137	Transcriptional misregulation in cancer	99.545	99.37	up
107	RNA transport	0.0349983	0.0299985	down
244	ErbB signaling pathway	95.1752	92.4604	up
194	Colorectal cancer	98.0201	96.8052	up
207	Shigellosis	52.3824	48.6176	up
91	Ribosome biogenesis in eukaryotes	9.72451	2.97485	down
8	Drug metabolism - other enzymes	56.9972	36.855	down
205	Oxidative phosphorylation	0	0	down
230	Basal transcription factors	6.88466	5.32926	down
59	Long-term depression	99.965	99.465	up
114	DNA replication	1.52992	3.70147	down
226	Spliceosome	0	0	down
25	Amphetamine addiction	98.9501	95.6152	up
93	Leishmaniasis	79.216	68.9316	up
202	Leukocyte transendothelial migration	98.3701	94.6953	up
144	Neurotrophin signaling pathway	88.0156	79.826	up
170	Renal cell carcinoma	89.8705	88.2556	up
237	Hematopoietic cell lineage	69.9115	59.312	up
26	Alcoholism	0.19999	4.57977	down
36	Chemokine signaling pathway	85.5657	71.4364	up
208	Adherens junction	99.995	99.995	up
253	Taste transduction	18.3591	22.9739	down
23	Pyrimidine metabolism	4.59477	2.54987	down
78	Cell cycle	5.12974	12.1394	down
100	Gap junction	99.99	99.9	up
127	Type II diabetes mellitus	93.9903	94.6303	up
133	Tight junction	99.69	98.2951	up
188	Hedgehog signaling pathway	99.365	99.075	up
135	Adipocytokine signaling pathway	86.9607	70.3265	up
214	Phenylalanine metabolism	47.7476	33.5888	down
158	Small cell lung cancer	98.7851	92.3954	up
174	Rheumatoid arthritis	64.0018	68.9616	up
247	Glycine, serine and threonine metabolism	20.599	9.04042	down
75	Arginine and proline metabolism	48.6176	12.0344	down
234	Natural killer cell mediated cytotoxicity	31.9334	33.2033	up
199	Protein digestion and absorption	98.2801	92.5554	up
82	Viral myocarditis	92.6254	63.5418	up
172	Lysine degradation	2.86986	4.46978	down
231	Glutathione metabolism	1.64492	4.07887	down
206	Amino sugar and nucleotide sugar metabolism	30.0885	32.7784	down
18	Tuberculosis	7.9646	14.1743	up
101	Aminoacyl-tRNA biosynthesis	9.53952	9.19546	down
187	Aldosterone-regulated sodium reabsorption	98.8301	98.4851	up
115	Huntingtons disease	0	0.519974	down
53	Histidine metabolism	11.0344	11.9931	down
134	Cytokine-cytokine receptor interaction	96.0052	89.5305	up
240	Linoleic acid metabolism	25.1987	32.6171	down
250	Autoimmune thyroid disease	81.1359	50.0825	up
131	Glioma	88.8456	87.5006	up
229	Endocytosis	83.3208	93.1503	up
138	Apoptosis	14.5993	14.6743	up
145	Jak-STAT signaling pathway	81.2909	70.5165	up
99	Protein processing in endoplasmic reticulum	6.85966	5.76471	down
179	Pancreatic secretion	95.8252	95.5202	up
251	Other types of O-glycan biosynthesis	83.7558	54.5223	down
31	Starch and sucrose metabolism	91.0854	63.2868	down
116	p53 signaling pathway	87.1956	89.4105	up
155	Maturity onset diabetes of the young	91.4804	94.9753	up
13	Glycosaminoglycan biosynthesis - chondroitin sulfate	98.5651	95.8402	up
163	Galactose metabolism	76.7162	62.0619	up
17	Endometrial cancer	95.4402	88.3406	up
50	Mineral absorption	52.1924	34.3633	down
106	Glycosphingolipid biosynthesis - ganglio series	84.8458	89.5867	up
219	Amoebiasis	99.99	99.195	up
181	Protein export	66.5567	52.3066	up
182	Notch signaling pathway	6.32968	25.7787	down
242	Viral carcinogenesis	3.9398	5.86971	down
35	Bacterial invasion of epithelial cells	80.341	67.8666	up
192	Vibrio cholerae infection	51.7924	43.6978	up
221	Fc epsilon RI signaling pathway	69.9315	75.2612	up
232	VEGF signaling pathway	26.8587	40.573	up
239	Basal cell carcinoma	99.62	99.235	up
252	Fanconi anemia pathway	10.8445	12.9394	down
216	Intestinal immune network for IgA production	72.5364	67.0866	up
222	Staphylococcus aureus infection	8.54457	18.37	down
48	Glycerolipid metabolism	99.125	95.0552	up
213	Hepatitis C	38.5581	26.1387	up
154	Nucleotide excision repair	19.314	17.1891	down
248	Non-small cell lung cancer	81.3859	84.2658	up
11	Phototransduction	34.0833	35.4303	down
61	beta-Alanine metabolism	50.8375	41.5858	down
104	RNA polymerase	0.040032	0.846042	down
39	PPAR signaling pathway	59.372	30.1285	down
171	Antigen processing and presentation	1.56492	7.17964	up
191	Fatty acid metabolism	35.2182	24.02	down
197	Bile secretion	98.8501	94.1803	up
28	Prostate cancer	97.2551	93.3203	up
90	NF-kappa B signaling pathway	67.1716	61.7719	up
150	Progesterone-mediated oocyte maturation	59.522	59.402	up
227	Ubiquinone and other terpenoid-quinone biosynthesis	2.87723	29.3799	up
41	Tyrosine metabolism	37.6231	25.8037	down
47	alpha-Linolenic acid metabolism	30.121	45.2956	down
193	Terpenoid backbone biosynthesis	2.01648	5.45617	down
198	Vitamin B6 metabolism	46.9226	99.9921	up
178	SNARE interactions in vesicular transport	14.0593	22.005	up
120	Carbohydrate digestion and absorption	81.8909	74.4263	up
54	Dorso-ventral axis formation	97.7401	96.0302	up
20	Non-homologous end-joining	36.899	38.9939	up
44	Toll-like receptor signaling pathway	24.2788	24.0488	up
139	Oocyte meiosis	55.6522	47.3626	up
159	Endocrine and other factor-regulated calcium reabsorption	97.1551	88.3556	up
153	Arachidonic acid metabolism	24.9338	29.0935	down
190	Primary bile acid biosynthesis	84.9908	65.4676	up
204	African trypanosomiasis	92.5254	88.1806	up
112	Phosphatidylinositol signaling system	97.1951	97.1551	up
161	Fc gamma R-mediated phagocytosis	88.8306	89.9405	up
3	Vasopressin-regulated water reabsorption	45.7927	41.4629	down
220	Bladder cancer	41.8479	50.2375	up
65	Thiamine metabolism	99.9933	99.9874	up
15	Nicotinate and nicotinamide metabolism	89.4605	85.7	up
176	Synaptic vesicle cycle	39.623	44.7078	up
76	Prion diseases	78.5011	52.7124	up
233	Sphingolipid metabolism	78.1361	71.1414	up
9	Herpes simplex infection	13.1843	9.42453	up
51	Complement and coagulation cascades	52.9824	35.4082	up
57	Renin-angiotensin system	88.7306	62.9475	up
64	Pentose phosphate pathway	27.5386	24.3507	down
69	Proximal tubule bicarbonate reclamation	68.7516	40.3146	down
245	Propanoate metabolism	78.3711	69.6315	up
22	Peroxisome	26.0187	23.0938	down
68	Other glycan degradation	6.52959	12.9082	up
77	Cardiac muscle contraction	9.37953	40.343	up
129	Chronic myeloid leukemia	70.6615	71.7864	up
151	Insulin signaling pathway	19.544	18.1491	up
109	Epithelial cell signaling in Helicobacter pylori infection	59.567	43.6628	up
228	Vitamin digestion and absorption	91.6654	77.345	up
58	Tryptophan metabolism	60.277	29.785	down
5	Regulation of autophagy	5.66972	11.0872	down
105	Folate biosynthesis	25.0501	42.8149	down
130	Phagosome	22.9389	26.4637	down
103	Acute myeloid leukemia	73.8063	71.3514	up
225	Cocaine addiction	97.9401	91.9354	up
243	Homologous recombination	20.449	20.7751	down
88	Caffeine metabolism	83.7527	97.7822	up
235	Circadian rhythm - mammal	90.0655	86.3007	up
162	RNA degradation	67.5466	48.6926	up
43	mTOR signaling pathway	51.5274	52.8424	up
7	NOD-like receptor signaling pathway	60.667	45.4727	up
217	Purine metabolism	54.6173	48.8126	down
169	RIG-I-like receptor signaling pathway	4.13479	10.6345	down
52	Ubiquitin mediated proteolysis	20.239	10.4145	down
146	Measles	35.3882	29.9785	up
21	Influenza A	24.3638	16.2892	up
141	Butanoate metabolism	48.4576	37.6789	down
136	Salmonella infection	53.2323	41.1079	up
152	Alzheimers disease	0.109995	4.56977	down
121	Pertussis	25.9687	31.7684	up
49	Legionellosis	7.32963	9.27954	down
177	Epstein-Barr virus infection	34.4883	28.1236	down
34	Glycerophospholipid metabolism	74.7213	78.4111	down
1	Inositol phosphate metabolism	80.866	80.656	down
4	Pantothenate and CoA biosynthesis	82.1059	73.0241	down
6	Primary immunodeficiency	13.9993	18.0467	up
12	N-Glycan biosynthesis	74.4463	81.3259	up
19	Citrate cycle (TCA cycle)	32.1284	36.1382	up
30	Glycosphingolipid biosynthesis - globo series	37.93	62.7167	down
37	Sulfur metabolism	60.507	68.5984	down
38	One carbon pool by folate	40.315	40.8773	up
63	Cysteine and methionine metabolism	63.6868	47.4826	up
80	Alanine, aspartate and glutamate metabolism	81.5559	55.06	up
81	mRNA surveillance pathway	16.6992	19.104	down
83	Collecting duct acid secretion	2.73541	7.79983	up
84	Phenylalanine, tyrosine and tryptophan biosynthesis	89.0492	99.9943	up
97	Fat digestion and absorption	56.5972	59.832	up
111	Ether lipid metabolism	70.0915	62.5369	up
119	Glycosaminoglycan biosynthesis - keratan sulfate	81.3459	74.9124	up
132	Synthesis and degradation of ketone bodies	28.0629	36.5255	down
140	Pathogenic Escherichia coli infection	40.473	40.738	down
147	Glyoxylate and dicarboxylate metabolism	52.1474	54.125	down
149	Selenocompound metabolism	78.8461	70.1417	down
156	Mismatch repair	26.315	36.2657	up
164	ABC transporters	83.6708	73.8313	up
203	Fructose and mannose metabolism	19.174	28.8286	down
209	Glycolysis / Gluconeogenesis	5.76471	12.3444	up
236	Valine, leucine and isoleucine degradation	77.0161	53.0873	down
241	Base excision repair	1.36993	4.50269	up
24	Asthma	31.5747	31.8547	up
46	Glycosphingolipid biosynthesis - lacto and neolacto series	39.813	44.1119	up
16	Pyruvate metabolism	16.6992	13.265	down
89	Taurine and hypotaurine metabolism	28.1324	54.7964	down
10	Lipoic acid metabolism	99.8658	99.7625	NA
14	Biosynthesis of unsaturated fatty acids	58.0621	52.3948	NA
56	Sulfur relay system	2.24678	32.4827	NA
66	Riboflavin metabolism	28.0117	31.1376	NA
86	Biotin metabolism	99.9346	99.8668	NA
87	Glycosaminoglycan degradation	17.3526	9.50905	NA
92	D-Glutamine and D-glutamate metabolism	99.9936	99.9337	NA
102	Valine, leucine and isoleucine biosynthesis	99.9753	99.9449	NA
118	Lysine biosynthesis	99.9818	99.9631	NA
123	Cyanoamino acid metabolism	27.9938	94.9358	NA
124	Butirosin and neomycin biosynthesis	45.5984	99.9898	NA
186	Steroid biosynthesis	42.9179	29.6968	NA
249	Fatty acid biosynthesis	52.0537	99.9883	NA
