# Supplementary material for: Systematic permutation testing in GWAS pathway analyses: identification of genetic networks in dilated cardiomyopathy and ulcerative colitis
Source: BMC Genomics. 2014 Jul 22;15:622. doi: 10.1186/1471-2164-15-622 (PMC4223581; doi:10.1186/1471-2164-15-622)
Supplement: Additional file 6 — All significance values for the KEGG pathways for the UC dataset. [file 1471-2164-15-622-S6.xlsx]

## Sheet: twotailed_result_ibd.txt
pathway	p-value	p-value PT
Oxidative phosphorylation	0.000172884	0.0286
Cell adhesion molecules (CAMs)	0.00116564	0.059
Allograft rejection	0.00147559	0.0062
Cytokine-cytokine receptor interaction	0.00147559	0.009
Ribosome	0.00147559	0.1454
Neuroactive ligand-receptor interaction	0.00147559	0.8165
Parkinsons disease	0.00174719	0.0233
Spliceosome	0.00174719	0.2323
Autoimmune thyroid disease	0.00205732	0.0081
Intestinal immune network for IgA production	0.00264233	0.0006
Huntingtons disease	0.00264233	0.0169
Amoebiasis	0.00264233	0.0284
Glutamatergic synapse	0.00264233	0.2498
Arrhythmogenic right ventricular cardiomyopathy (ARVC)	0.00350961	0.2378
Calcium signaling pathway	0.00350961	0.603
Vascular smooth muscle contraction	0.00369734	0.0721
Melanogenesis	0.00469374	0.0663
Axon guidance	0.00539888	0.6665
Long-term depression	0.00734398	0.049
Serotonergic synapse	0.00734398	0.1162
Maturity onset diabetes of the young	0.00813691	0.0014
Alzheimers disease	0.00831541	0.0033
Type I diabetes mellitus	0.00831541	0.0666
Toxoplasmosis	0.00921535	0.0008
Cholinergic synapse	0.0126819	0.3329
Focal adhesion	0.0126819	0.5962
RNA transport	0.0130211	0.4154
Retrograde endocannabinoid signaling	0.0160513	0.5497
Pathways in cancer	0.0161171	0.7354
RNA polymerase	0.0175057	0.0453
Dilated cardiomyopathy	0.0220219	0.1491
Gap junction	0.0231972	0.1417
Jak-STAT signaling pathway	0.0237411	0.0138
ECM-receptor interaction	0.0237411	0.5722
Leukocyte transendothelial migration	0.0244508	0.02
Basal transcription factors	0.0252364	0.038
Lysosome	0.0252364	0.0941
Morphine addiction	0.0252364	0.7733
GnRH signaling pathway	0.0307091	0.0368
Gastric acid secretion	0.0307091	0.3131
Hypertrophic cardiomyopathy (HCM)	0.0311117	0.1328
Basal cell carcinoma	0.0318878	0.1483
Glycerophospholipid metabolism	0.0322982	0.003
Salivary secretion	0.0351158	0.33
Fat digestion and absorption	0.0437442	0.0015
Linoleic acid metabolism	0.0439042	0.0181
Viral myocarditis	0.0448153	0.0368
Dorso-ventral axis formation	0.0448153	0.0852
Tight junction	0.0448153	0.1653
Alcoholism	0.0451987	0.092
Graft-versus-host disease	0.0481861	0.0885
Hedgehog signaling pathway	0.0505205	0.1405
Base excision repair	0.0507026	0.0441
Fc epsilon RI signaling pathway	0.0514946	0.0101
Collecting duct acid secretion	0.0514946	0.0211
Pyrimidine metabolism	0.0514946	0.1536
Rheumatoid arthritis	0.0580476	0.032
Ether lipid metabolism	0.0686368	0.0111
Aminoacyl-tRNA biosynthesis	0.0686368	0.0488
HTLV-I infection	0.0686368	0.0713
DNA replication	0.0686368	0.0838
Phosphatidylinositol signaling system	0.0686368	0.1035
Viral carcinogenesis	0.0686368	0.1093
Metabolic pathways	0.0686368	0.1429
Wnt signaling pathway	0.0686368	0.6704
Adherens junction	0.0686368	0.7469
Purine metabolism	0.072387	0.0037
MAPK signaling pathway	0.072387	0.3286
Asthma	0.0773994	0.0618
Nucleotide excision repair	0.0804128	0.0236
Leishmaniasis	0.0804128	0.0264
Glycerolipid metabolism	0.0854129	0.1555
Glycosaminoglycan biosynthesis - heparan sulfate	0.0854129	0.7931
Protein processing in endoplasmic reticulum	0.0878546	0.1558
Melanoma	0.0884523	0.3352
alpha-Linolenic acid metabolism	0.0906955	0.0162
T cell receptor signaling pathway	0.0906955	0.0383
Dopaminergic synapse	0.0906955	0.7041
VEGF signaling pathway	0.0968321	0.0129
Terpenoid backbone biosynthesis	0.0981028	0.1232
Glycine, serine and threonine metabolism	0.10424	0.0582
Aldosterone-regulated sodium reabsorption	0.105372	0.1437
Long-term potentiation	0.108484	0.296
TGF-beta signaling pathway	0.108484	0.4231
Regulation of actin cytoskeleton	0.109943	0.1481
GABAergic synapse	0.118282	0.7733
Mucin type O-Glycan biosynthesis	0.130315	0.8351
Nicotine addiction	0.162285	0.6397
One carbon pool by folate	0.16376	0.0153
Bile secretion	0.168431	0.295
Phenylalanine, tyrosine and tryptophan biosynthesis	0.173351	0.0666
Colorectal cancer	0.174696	0.3658
Pyruvate metabolism	0.178086	0.103
Malaria	0.189581	0.2512
Renal cell carcinoma	0.193564	0.1447
Phenylalanine metabolism	0.205276	0.0149
Influenza A	0.205276	0.2315
Arachidonic acid metabolism	0.21878	0.207
Chemokine signaling pathway	0.219515	0.2
Drug metabolism - cytochrome P450	0.220655	0.3888
Glycosylphosphatidylinositol(GPI)-anchor biosynthesis	0.241253	0.3654
Bladder cancer	0.248057	0.0423
Complement and coagulation cascades	0.248057	0.135
Cell cycle	0.248057	0.2758
Osteoclast differentiation	0.248057	0.3273
Lysine degradation	0.248057	0.4533
Transcriptional misregulation in cancer	0.248057	0.7327
Phagosome	0.248118	0.1467
Synaptic vesicle cycle	0.250768	0.0667
NF-kappa B signaling pathway	0.250768	0.0677
Tyrosine metabolism	0.256993	0.1094
Glycosaminoglycan degradation	0.258728	0.1827
ABC transporters	0.260264	0.224
Proteasome	0.268062	0.4501
Selenocompound metabolism	0.274443	0.1536
Carbohydrate digestion and absorption	0.278435	0.1733
Hematopoietic cell lineage	0.281844	0.1565
Prion diseases	0.288679	0.1015
Neurotrophin signaling pathway	0.288679	0.2201
Pancreatic secretion	0.288679	0.4708
Toll-like receptor signaling pathway	0.297366	0.3004
Glioma	0.297366	0.3357
Steroid hormone biosynthesis	0.297366	0.3755
Proximal tubule bicarbonate reclamation	0.316437	0.145
Citrate cycle (TCA cycle)	0.319251	0.1156
Steroid biosynthesis	0.319251	0.1443
Mineral absorption	0.319251	0.1922
Sulfur metabolism	0.319251	0.2029
Fatty acid metabolism	0.319251	0.2627
Hepatitis C	0.319251	0.2836
Apoptosis	0.319251	0.3628
Staphylococcus aureus infection	0.319251	0.4247
Drug metabolism - other enzymes	0.319251	0.4394
Small cell lung cancer	0.319251	0.5024
Endocytosis	0.319251	0.5415
Systemic lupus erythematosus	0.319251	0.9127
Glycosphingolipid biosynthesis - globo series	0.330998	0.0656
ErbB signaling pathway	0.332555	0.3642
Chagas disease (American trypanosomiasis)	0.335385	0.7108
African trypanosomiasis	0.337439	0.3452
p53 signaling pathway	0.337439	0.4809
Adipocytokine signaling pathway	0.344591	0.2731
Fanconi anemia pathway	0.347297	0.3634
Legionellosis	0.347297	0.5546
Metabolism of xenobiotics by cytochrome P450	0.347297	0.5697
Pancreatic cancer	0.355741	0.2845
Taurine and hypotaurine metabolism	0.378227	0.0259
Amphetamine addiction	0.378227	0.6719
Caffeine metabolism	0.378479	0.3031
Vitamin digestion and absorption	0.381507	0.336
Pentose and glucuronate interconversions	0.381507	0.5553
Tuberculosis	0.387397	0.6369
Butanoate metabolism	0.39541	0.3013
Primary immunodeficiency	0.39541	0.3985
B cell receptor signaling pathway	0.400068	0.3638
Acute myeloid leukemia	0.401935	0.3269
Ubiquitin mediated proteolysis	0.401935	0.6439
Pantothenate and CoA biosynthesis	0.403607	0.3366
Vitamin B6 metabolism	0.406596	0.2148
Herpes simplex infection	0.408035	0.6638
Inositol phosphate metabolism	0.412375	0.4566
Insulin signaling pathway	0.416895	0.5087
Starch and sucrose metabolism	0.416895	0.5959
Protein digestion and absorption	0.416895	0.742
mTOR signaling pathway	0.417728	0.2765
Arginine and proline metabolism	0.435233	0.639
RIG-I-like receptor signaling pathway	0.437848	0.7622
Other glycan degradation	0.440943	0.3909
Thiamine metabolism	0.440943	0.4039
Chronic myeloid leukemia	0.440943	0.4104
Cocaine addiction	0.440943	0.6916
Notch signaling pathway	0.441264	0.3929
Fatty acid elongation	0.453125	0.4084
Cardiac muscle contraction	0.456865	0.3995
SNARE interactions in vesicular transport	0.456865	0.5805
Progesterone-mediated oocyte maturation	0.469441	0.4721
Endometrial cancer	0.469441	0.6351
Homologous recombination	0.469898	0.5081
Salmonella infection	0.469898	0.5228
Peroxisome	0.469898	0.5858
Fc gamma R-mediated phagocytosis	0.469898	0.7433
Prostate cancer	0.469898	0.7826
Type II diabetes mellitus	0.469898	0.7951
Biosynthesis of unsaturated fatty acids	0.473457	0.4165
Tryptophan metabolism	0.473633	0.518
Amyotrophic lateral sclerosis (ALS)	0.48086	0.544
Epstein-Barr virus infection	0.48502	0.6605
Cysteine and methionine metabolism	0.486198	0.5258
Glutathione metabolism	0.489274	0.9164
Alanine, aspartate and glutamate metabolism	0.492015	0.5646
Synthesis and degradation of ketone bodies	0.496952	0.1548
Histidine metabolism	0.496952	0.6753
Pentose phosphate pathway	0.496952	0.7105
Glycosaminoglycan biosynthesis - chondroitin sulfate	0.500069	0.927
Glycosphingolipid biosynthesis - lacto and neolacto series	0.503245	0.5711
Galactose metabolism	0.503339	0.6497
Glycosphingolipid biosynthesis - ganglio series	0.512448	0.7478
mRNA surveillance pathway	0.512448	0.807
Non-small cell lung cancer	0.517015	0.714
Other types of O-glycan biosynthesis	0.517015	0.8173
Amino sugar and nucleotide sugar metabolism	0.523333	0.7254
Fructose and mannose metabolism	0.533401	0.7495
Nicotinate and nicotinamide metabolism	0.533401	0.826
Ubiquinone and other terpenoid-quinone biosynthesis	0.536996	0.3594
Non-homologous end-joining	0.536996	0.5788
Folate biosynthesis	0.536996	0.623
beta-Alanine metabolism	0.536996	0.7232
Glyoxylate and dicarboxylate metabolism	0.536996	0.7263
Phototransduction	0.536996	0.7304
Mismatch repair	0.536996	0.7529
Valine, leucine and isoleucine degradation	0.536996	0.7756
Propanoate metabolism	0.536996	0.7958
N-Glycan biosynthesis	0.536996	0.8143
Sphingolipid metabolism	0.536996	0.8522
Endocrine and other factor-regulated calcium reabsorption	0.536996	0.8912
Retinol metabolism	0.536996	0.9032
Antigen processing and presentation	0.536996	0.9366
Glycolysis / Gluconeogenesis	0.542892	0.9047
Porphyrin and chlorophyll metabolism	0.543897	0.9086
NOD-like receptor signaling pathway	0.545588	0.8466
PPAR signaling pathway	0.545588	0.8828
Glycosaminoglycan biosynthesis - keratan sulfate	0.545923	0.8311
Ascorbate and aldarate metabolism	0.55092	0.9022
Cytosolic DNA-sensing pathway	0.55092	0.9878
Olfactory transduction	0.551022	0.9973
Vibrio cholerae infection	0.552189	0.8834
Bacterial invasion of epithelial cells	0.552189	0.9108
Thyroid cancer	0.552189	0.9118
Pertussis	0.552189	0.9165
Natural killer cell mediated cytotoxicity	0.552189	0.9427
Vasopressin-regulated water reabsorption	0.552496	0.8802
Riboflavin metabolism	0.560582	0.6675
Shigellosis	0.560582	0.9549
RNA degradation	0.560582	0.963
Epithelial cell signaling in Helicobacter pylori infection	0.560582	0.9634
Oocyte meiosis	0.560582	0.9739
Measles	0.560582	0.9862
Ribosome biogenesis in eukaryotes	0.560582	0.9952
Taste transduction	0.56888	0.9888
Pathogenic Escherichia coli infection	0.570093	0.9889
Renin-angiotensin system	0.574699	0.9551
Regulation of autophagy	0.574699	0.995
Primary bile acid biosynthesis	0.575874	0.9979
Protein export	0.587623	0.9998
Circadian rhythm - mammal	0.587623	0.9998
Butirosin and neomycin biosynthesis	0.605905	0.6732
Fatty acid biosynthesis	0.612934	0.2333
