# Supplementary material for: Systematic permutation testing in GWAS pathway analyses: identification of genetic networks in dilated cardiomyopathy and ulcerative colitis
Source: BMC Genomics. 2014 Jul 22;15:622. doi: 10.1186/1471-2164-15-622 (PMC4223581; doi:10.1186/1471-2164-15-622)
Supplement: Additional file 9 — All significant genes on the core networks for UC as well as DCM. [file 1471-2164-15-622-S9.xls]

## Sheet: Tabelle1
DCM / pathway Axon guidance
ABLIM2
SEMA6A
SRGAP1
GNAI2
LRRC4C
PPP3R1
PPP3CC
ROCK2
CXCR4
CXCL12
NCK2
SEMA5A
ARHGEF12
PTK2
SEMA3C
DPYSL2
RHOD
SLIT3
DCC
EFNB2
DPYSL5
PLXNC1
EPHA4
NTNG1
EPHA6
EFNA5
CFL2
SEMA3D
NGEF
PAK1
RASA1
NTN1
NRP1
PAK7
PLXNA1
SLIT2
SEMA3E
SLIT1
NFAT5
GSK3B
UNC5C
CDC42
SEMA4B
UNC5B
ITGB1
NFATC2
NTN4
ROBO1
ROCK1
ROBO2
RGS3
SEMA4D
MAPK1
PLXNA2
EPHB1
EPHA5
EPHA7
EPHA3
SEMA6D
SEMA3A
SRGAP3
SEMA3F
PAK6
EPHB2
EPHB3
PPP3CA
KRAS
SEMA5B
CHP2
ABLIM1
FYN
UNC5D
DCM / pathway Focal Adhesion
COL11A1
PDGFC
ROCK2
VAV3
PTK2
ITGA6
PPP1CC
FLT1
VWF
PXN
PGF
THBS1
RAP1A
RAP1B
PAK7
DOCK1
IGF1R
CDC42
BIRC3
EGFR
EGF
ROCK1
MAPK1
MAPK8
FLNB
PAK6
COL6A6
CCND1
BCL2
LAMA1
PDGFB
PDGFRA
ACTN2
ARHGAP5
ITGA1
ITGA2
ITGA4
ACTN1
ITGA3
IGF1
CRK
PARVA
GSK3B
THBS2
SHC4
TNXB
PRKCB
DIAPH1
TNR
VEGFC
VEGFA
BAD
SHC3
MYLK
TLN1
CAV1
RAPGEF1
CAV2
VAV2
PARVB
BCAR1
HGF
LAMA3
ITGA11
RAF1
JUN
ITGB1
ITGA9
ITGAV
VAV1
TLN2
SPP1
AKT3
COL5A1
PIK3CG
PIK3R1
LAMA2
PIK3CD
RELN
PAK1
PTEN
PPP1R12A
MYLK4
MYL10
PDGFD
COL1A2
LAMC1
CCND2
LAMB1
LAMA4
PRKCA
COL4A2
COL2A1
COL4A1
MAPK10
THBS4
FYN
DCM/ pathway calcium signaling
MYLK4
ATP2B2
ATP2B4
SLC25A31
CACNA1C
P2RX6
CALML3
PLCZ1
CAMK4
CAMK2A
CAMK2D
GRM1
GRM5
EGFR
CHP2
ERBB4
SLC25A4
GRIN2A
CHRM2
ADRA1B
PLCG2
GNAL
GNAQ
PDGFRA
ADCY9
ADCY8
HRH2
RYR2
PHKB
RYR1
PRKACB
TACR3
CHRNA7
CHRM5
CHRM3
ADCY2
ADCY3
ADCY1
PRKCB
PRKCA
ITPR1
PPP3CA
BDKRB1
BDKRB2
PPP3R1
EDNRA
PDE1C
PDE1A
MYLK
HTR4
HTR5A
HTR7
CYSLTR2
AGTR1
OXTR
P2RX7
HTR2A
PTK2B
EDNRB
PLCB1
ITPKC
ADRB1
CCKBR
ADRB2
AVPR1A
DRD1
TRHR
CD38
LHCGR
NOS1
ADRA1D
CACNA1B
CACNA1E
CACNA1D
CACNA1A
CACNA1S
ADRA1A
PPP3CC
PTGFR
ITPR2
TACR1
PTGER3
ATP2A2
GNA14
RYR3
SLC8A3
SLC8A1
BST1
STIM2
CALM2
UC / pathway Intestinal immune network for IgA production
MADCAM1
TNFSF13B
CXCR4
ICOSLG
CXCL12
HLA-DOA
ITGA4
CD40
HLA-DMB
HLA-DRA
HLA-DRB1
HLA-DRB5
IL2
AICDA
IL15RA
IL15
IL10
TNFRSF13B
ICOS
IL5
HLA-DQB1
HLA-DQA2
HLA-DQA1
HLA-DPB1
IL6
HLA-DPA1
CD28
CD80
CCL28
UC/ pathway Toxoplasmosis
IL12B
IL12A
JAK2
JAK1
IRGM
LAMB4
BCL2
GNAI1
BAD
LAMA1
PLA2G3
LAMA2
GNAO1
PIK3CB
PLA2G4E
MAP2K3
MAPK9
PLA2G2E
ITGA6
MAP2K6
PLA2G4A
PIK3R5
CD40
LAMA4
IL10
HLA-DRA
HLA-DRB1
IFNG
IFNGR1
HLA-DRB5
TLR4
PIK3CD
NFKBIB
TAB2
PIK3CG
PLA2G2D
LAMC3
LAMC1
LY96
PLA2G6
LAMB1
AKT1
IL10RA
CYCS
LAMA3
MAP3K7
PLA2G5
PLA2G2A
TGFB2
LAMC2
NFKB1
NFKBIA
HLA-DMB
ITGB1
MAPK14
HLA-DQB1
HLA-DQA2
STAT3
PLA2G4B
HLA-DPB1
HLA-DPA1
HLA-DOA
HLA-DQA1
JMJD7-PLA2G4B
PIK3R1
UC/ pathway Maturity onset diabetes of the young
NEUROG3
NR5A2
HNF4G
PAX6
NKX6-1
SLC2A2
GCK
NKX2-2
NEUROD1
HNF1B
MNX1
FOXA2
HNF1A
HNF4A
ONECUT1
PDX1
HES1
UC/ pathway Fat digestion and absorption
NPC1L1
APOB
APOA1
APOA4
PLA2G3
PLA2G4E
AGPAT2
ABCG8
PLA2G2E
GOT2
CEL
MOGAT2
PPAP2A
PPAP2B
PLA2G4B
PLA2G2D
PLA2G6
PLA2G5
PLA2G2A
PLA2G4A
MTTP
SCARB1
ABCA1
JMJD7-PLA2G4B
UC/ pathway Glycerophospholipid metabolism
ETNK1
LPCAT1
PLA2G3
CHPT1
LPCAT3
PLA2G4E
AGPAT2
PLD1
PLA2G2E
DGKD
DGKE
DGKI
AGPAT4
CHAT
GPD2
GPAM
LCLAT1
AGPAT6
PPAP2B
LPIN1
DGKH
PLA2G4B
PLA2G2D
PEMT
PLA2G6
PISD
LPIN2
PLA2G2A
PLA2G4A
MBOAT2
DGKG
LPCAT2
AGPAT9
DGKB
JMJD7-PLA2G4B
CDS2
PPAP2A
PLA2G5
PLB1
LPGAT1
